# Supplementary material for: Arthropod Communities in Urban Agricultural Production Systems under Different Irrigation Sources in the Northern Region of Ghana
Source: Insects. 2020 Aug 1;11(8):488. doi: 10.3390/insects11080488 (PMC7469155; doi:10.3390/insects11080488)
Supplement: Supplementary file 1 [file insects-11-00488-s001.zip]

Archive with 3 entries (3 files):
- Table S1.docx
- Table S2.docx
- UPA_Tamale.kmz
